# Supplementary material for: Impact of Surgical Intervention in Patients With Macrolide-Resistant Mycobacterium avium Complex Pulmonary Disease: A Multicentre Study
Source: Eur J Cardiothorac Surg. 2026 Jan 6;68(1):ezag004. doi: 10.1093/ejcts/ezag004 (PMC12836428; doi:10.1093/ejcts/ezag004)
Supplement: ezag004_Supplementary_Data [file ezag004_supplementary_data.zip]

Archive with 1 entries (1 files):
- supplimentallytables.docx
